# Supplementary material for: Serum and fecal profiles of aromatic microbial metabolites reflect gut microbiota disruption in critically ill patients: a prospective observational pilot study
Source: Crit Care. 2020 Jun 8;24:312. doi: 10.1186/s13054-020-03031-0 (PMC7278238; doi:10.1186/s13054-020-03031-0)
Supplement: Supplementary file 3 — Additional file 3: Supplementary Table 1. - Clinical characteristics of the patients in the ACI and the CCI groups of patients. Supplementary Table 2. - Additional sample information: patient ID and time point (day of collection). [file 13054_2020_3031_MOESM3_ESM.xlsx]

## Sheet: Table 1
Supplementary Table 1 - Clinical characteristics of the patients in ACI and CCI groups.
Acute critically ill patients (ACI group)
Patient ID	Age, years/sex	Respiratory support (for MV - days)	Antibiotics	Inotropic support	BMI	Outcome
KAE	69/m	MV (12)	MEPM, TGС, CLS	Yes	36.2	Survived
SOA	67/m	CPAP	CSN, CLS	No	24	Survived
VTT	47/f	MV (5)	MEPM, TGС, CLS	No	39.5	Survived
PNN	67/f	MV (4)	MEPM, TGС, CLS	Yes	28	Survived
TRU	45/m	MV (4)	LZD, CSN, SPN	Yes	24.8	Survived
DEM	48/m	No	LZD, CSN, LFX	No	23	Survived
CHU	43/f	MV (4)	ERPM, LZD, MEPM, CLS	Yes	ND	Survived
MIN	58/f	MV (7)	MEPM, TGС, CLS	No	26	Died
KHOZ	69/m	MV (13)	CFNF, CLS	Yes	ND	Died
Chronically critically ill patients (CCI group)
Patient ID	Age/ sex	Respiratory support	Antibiotics	Inotropic support	BMI	Outcome
DSA	49/f	No	LZD	No	25.8	Survived
KAKH	51/m	No	ERPM, CLDM	No	29.3	Survived
INI	22/m	SBT	No	No	22.1	Survived
SAYU	36/m	No	ERPM, VCM	No	20.5	Survived
TVD	70/m	SBT	MEPM, CLS, CFZM,CEF, COZ, VCM	Yes	21.6	Survived
EDA	20/f	No	AMI, CEZ	No	17.5	Survived
KVS	69/f	SBT	AMI	No	23.9	Survived
MAZ	57/f	SBT	No	No	22.8	Survived
SAA	29/f	СPAP	AMI, OFX	No	20.9	Survived
Abbreviations:
MEPM - meropenem, TGC - tigecycline, CLS - colistin, CSN - cilaspen, LZD - linezolid, SPN - sulperason, LVX - levofloxacin, ERPM - ertapenem, СFNF - сeftaroline fosamil CLDM - clindamycin, VCM - vancomycin, CAZ - ceftazidime, AMI - amicacin, OFX - ofloxacin, CFZM - ceftazidime, CEF - cefoperazone, COZ - co-trimoxazole, CEZ - cefazolin.
CPAP - continuous positive airways pressure, MV - mechanical ventilation, SBT - spontaneous breathing through a tracheostomy.

## Sheet: Table 2
Supplementary Table 2 - Additional sample information: patient ID and time point (day of collection).
Sample ID	Patient ID	Time point, day
001.run0	TRU	1
002.run0	TRU	3
003.run0	TRU	7
004.run0	DEM	1
005.run0	DEM	3
006.run0	DEM	7
007.run0	CHU	1
009.run0	CHU	7
010.run0	KHOZ	1
011.run0	KHOZ	3
012.run0	MIN	1
013.run0	MIN	3
012.run1	VTI	1
002.run1	VTI	3
003.run1	VTI	6
004.run1	PNN	1
005.run1	PNN	3
006.run1	PNN	6
007.run1	SOA	1
008.run1	SOA	3
009.run1	SOA	9
013.run1	KAE	1
010.run1	KAE	3
011.run1	KAE	9
050.run2	MAZ	1
051.run2	MAZ	21
052.run2	SAA	1
053.run2	SAA	8
054.run2	SAA	15
055.run2	KVS	1
056.run2	KVS	8
057.run2	KVS	15
058.run2	SAYU	1
059.run2	SAYU	8
060.run2	SAYU	21
061.run2	TVD	1
062.run2	TVD	8
063.run2	TVD	15
064.run2	TVD	21
089.run2	INI	1
090.run2	KAKH	1
091.run2	KAKH	7
092.run2	KAKH	13
093.run2	EDA	1
094.run2	DSA	1
095.run2	DSA	7
096.run2	DSA	13
